# Supplementary material for: Development and Validation of a Nomogram for Predicting Bronchopulmonary Dysplasia in Very-Low-Birth-Weight Infants
Source: Front Pediatr. 2021 Mar 19;9:648828. doi: 10.3389/fped.2021.648828 (PMC8017311; doi:10.3389/fped.2021.648828)
Supplement: Supplementary file 1 [file Table_1.XLSX]

## Sheet: vailation set
ID	sex	delivery	GA	BWg	Apagar1min	Apagar5min	Amniotic fluid pollution	gestational hypertension	GDM	PROM	mothers's age	Intrauterine distress	IUGR	Antenatal steroids	NTproBN1st	NTproBNP3rd	NTproBNP7th	PDA	Neonatal asphyxia	RDS	Apnea	MODS	DIC	HF	RF	Pneumonia	sepsis	Pneumorrhagia	MV	PS	BPD
1	0	0	26.8571	800	8	8	0	0	1	0	29	0	0	0	9.39266	10.4631	8.89973	1	0	1	0	0	0	0	1	0	0	0	7	1	1
2	0	1	31.8571	1020	8	9	0	1	0	0	29	0	0	0	7.66856	7.68248	7.62071	0	0	1	0	0	0	0	0	0	0	0	0	0	0
3	0	1	29.8571	1240	9	10	0	0	0	1	31	0	0	0	8.84793	7.75362	5.73334	0	0	1	0	0	0	0	0	1	0	0	0	1	0
4	0	1	30.5714	1420	9	10	0	0	0	0	33	0	0	0	9.15377	10.4631	8.30894	0	0	1	0	0	0	0	1	1	0	1	7	0	0
5	1	0	30.2857	1400	10	10	0	0	0	0	25	0	0	0	8.32361	9.25913	6.68586	0	0	1	0	0	0	0	0	0	0	0	0	1	0
6	1	1	29.4286	1360	7	8	0	0	0	1	29	0	0	0	6.93731	8.29904	7.06476	0	1	1	0	0	0	0	0	0	0	0	0	0	0
7	1	1	31.7143	1300	7	9	1	0	0	0	21	1	1	1	10.4631	8.35467	7.22984	0	1	1	0	0	0	0	0	1	0	0	0	1	0
8	0	1	30.1429	1300	8	8	0	0	1	1	31	0	0	0	10.1425	9.14313	6.64898	0	0	1	0	0	0	0	0	0	0	0	0	1	0
9	1	0	29.1429	1300	10	10	1	0	1	1	28	0	0	1	8.30152	10.4631	6.58893	0	0	1	0	0	0	0	0	0	0	0	0	1	0
10	1	1	30.8571	1350	7	9	0	1	0	0	29	1	0	0	10.4631	10.3672	8.85936	0	1	1	0	0	0	1	0	0	0	0	3	1	0
11	0	1	28.7143	1200	8	9	0	0	0	1	27	0	0	0	7.81601	10.4163	9.86786	0	0	1	0	0	0	0	0	0	0	0	1	1	1
12	1	1	30.7143	1270	7	8	1	0	0	0	23	0	0	0	9.96646	7.63046	7.03878	0	1	1	0	0	0	0	0	0	0	0	0	1	0
13	1	1	30.7143	1360	7	8	1	0	0	0	23	0	0	0	10.4631	10.3222	9.0893	0	1	1	0	0	0	0	0	0	0	0	0	0	0
14	0	1	27.7143	960	10	10	0	0	0	1	24	0	0	0	8.32361	8.83783	8.11672	0	0	1	0	0	0	0	0	0	0	0	0	1	0
15	0	0	27.7143	1050	6	8	0	0	0	1	37	0	0	0	7.67786	10.4631	8.67077	0	1	1	0	0	0	0	1	1	0	0	0	1	1
16	1	1	31.4286	1300	9	10	0	1	0	0	35	0	0	0	8.88184	7.77065	6.76964	0	0	0	0	0	0	0	1	1	0	0	0	0	0
17	0	1	28.5714	1130	8	9	0	0	1	1	37	0	0	1	8.15191	8.36869	6.18002	0	0	1	0	0	0	0	0	1	0	0	0	1	0
18	0	0	28.7143	1350	8	9	1	0	0	0	29	0	0	0	7.02108	8.29155	5.53339	0	0	1	0	0	0	0	0	0	0	0	0	0	0
19	1	1	29.7143	1400	5	2	0	0	0	1	23	0	0	0	8.91059	9.40096	8.11672	0	1	1	0	0	0	0	0	0	0	0	6	1	1
20	0	0	27.2857	1050	7	7	0	0	0	0	18	0	0	0	8.47637	10.4631	10.0078	0	1	1	1	0	0	1	0	0	0	0	1	1	1
21	1	0	25.2857	1000	6	7	1	0	0	0	32	0	0	0	9.89848	9.98967	9.35876	1	1	1	0	0	0	0	1	0	0	0	7	1	1
22	1	1	29.7143	1370	5	8	0	0	0	1	23	0	0	0	8.81135	8.57923	7.1624	0	1	1	0	0	0	0	0	1	0	0	3	1	1
23	0	1	29.4286	990	7	9	0	1	1	0	28	1	0	0	7.36518	10.4631	8.24276	1	1	1	1	0	0	1	0	1	0	0	7	2	1
24	1	1	29.8571	1050	7	9	1	1	0	0	26	0	0	0	7.39018	8.14902	6.74993	0	1	1	0	0	0	0	1	0	0	0	0	0	0
25	1	0	27.7143	1100	9	9	1	0	0	0	30	0	0	0	7.25841	8.88322	6.89163	1	0	1	1	0	0	0	0	0	0	0	0	1	1
26	1	1	31.7143	1300	7	9	1	0	0	0	21	1	1	0	10.4631	8.35467	7.22984	0	1	1	0	0	0	0	0	1	0	0	0	0	0
27	0	1	29.8571	1240	9	10	0	0	0	1	31	1	0	0	8.84793	7.75362	5.73334	0	0	1	0	0	0	0	0	1	0	0	0	1	0
28	1	1	30.8571	1250	9	9	1	1	0	0	34	0	0	1	9.53964	9.44936	7.30653	0	0	1	0	0	0	0	0	0	0	0	0	1	0
29	1	1	29.5714	1000	8	9	0	0	1	0	30	0	0	0	8.22951	8.4029	7.06476	0	0	1	0	0	0	0	0	1	0	0	0	0	0
30	1	1	29	1160	8	9	0	0	0	0	18	0	0	1	6.77308	6.52942	6.34036	0	0	1	0	0	0	0	0	0	0	0	0	1	0
31	0	1	30.1429	1250	8	9	1	1	0	0	33	1	1	0	7.9047	6.67203	6.22059	1	0	1	0	0	0	0	0	1	0	0	0	0	1
32	1	1	31.7143	1450	3	4	1	1	0	0	30	0	0	0	7.98956	8.26359	6.35784	1	1	0	0	0	0	0	1	1	0	0	0	1	0
33	1	0	25.2857	800	6	9	1	0	0	1	31	0	0	1	9.02882	10.3255	8.50916	0	1	1	0	0	0	1	1	0	0	1	7	1	1
34	0	1	31.7143	1280	9	10	0	0	1	1	35	0	0	0	6.60665	9.69277	7.85554	0	0	1	0	0	0	0	0	0	0	0	0	1	0
35	0	0	30.7143	1400	8	9	0	0	0	0	32	0	0	1	7.52833	7.63046	6.2634	0	0	1	0	0	0	0	0	0	0	0	0	0	0
36	0	1	29.7143	1200	9	10	0	0	0	0	34	0	0	0	7.37776	10.4631	7.82004	1	0	1	0	0	0	1	0	0	0	0	0	1	1
37	1	0	27.7143	950	5	7	0	0	0	1	30	0	0	1	7.77486	9.41735	6.22258	1	1	1	0	0	0	0	0	1	0	0	7	1	1
38	1	1	27.8571	930	7	9	0	1	1	0	37	0	0	0	8.66561	10.4631	8.92266	1	1	1	0	0	0	1	1	0	0	0	7	1	1
39	1	0	30.1429	1400	10	10	0	0	0	0	33	0	0	0	8.28652	9.46498	7.30653	1	0	1	0	0	0	1	0	0	0	0	0	1	1
40	0	1	30	920	10	10	1	1	0	0	27	0	1	1	6.93731	9.43348	7.64012	0	0	1	1	0	0	0	0	0	0	0	0	1	1
41	0	1	29.2857	920	9	10	0	1	0	0	30	1	0	0	7.87093	7.80792	7.43248	0	0	1	0	0	0	0	0	0	0	0	0	1	0
42	1	1	30	1200	8	8	1	1	1	0	29	1	0	1	8.33327	8.84506	6.92756	0	0	1	0	0	0	0	0	0	0	0	0	0	1
43	0	1	30.4286	1300	9	10	0	0	0	0	30	0	0	0	7.59589	8.29155	7.2724	0	0	1	0	0	0	0	0	0	0	0	0	0	0
44	0	1	29.7143	900	9	10	0	1	0	0	32	1	0	1	9.13669	7.33302	7.77065	0	0	1	0	0	0	0	1	1	0	0	0	0	1
45	1	1	31	950	10	10	1	0	0	0	39	1	0	0	8.64822	10.1735	6.57786	1	0	1	1	0	0	1	1	0	0	0	0	1	1
46	1	1	29.1429	1100	10	10	0	0	0	1	34	0	0	0	7.51207	9.05835	5.7462	1	0	1	0	1	1	0	0	0	1	0	3	0	1
47	0	1	29.1429	1100	8	10	0	0	0	1	32	0	0	1	7.56008	8.07714	6.92756	0	0	1	0	0	0	0	1	0	0	0	0	0	0
48	1	0	28	880	7	8	0	0	0	1	30	0	0	0	8.22684	9.22029	6.44731	0	1	1	0	0	0	0	0	0	0	0	0	1	1
49	0	0	27.7143	1100	8	9	0	0	0	1	30	0	0	0	7.58579	7.48437	6.97541	0	0	1	0	0	0	0	1	0	0	0	5	1	0
50	0	1	27.7143	1100	8	9	0	0	0	0	31	0	0	0	8.93063	10.4631	9.34137	1	0	1	0	0	0	0	1	0	1	0	7	2	1
51	0	0	28	1000	7	8	0	0	0	1	30	0	0	0	9.46498	9.77565	7.96901	0	1	1	0	0	0	0	0	0	0	0	0	1	0
52	0	1	29.5714	870	7	8	1	1	1	0	30	0	1	1	9.30565	7.67786	6.41017	0	1	1	0	0	0	0	1	1	0	0	3	2	1
53	0	0	30.4286	1180	8	9	0	0	1	0	39	0	0	1	8.78416	7.64012	5.92158	0	0	1	0	0	0	0	0	0	0	0	0	0	0
54	0	1	31.5714	1150	6	8	1	1	0	0	31	0	0	0	10.09	10.2471	8.08948	0	1	0	0	0	0	0	0	0	0	0	0	0	0
55	0	0	30.4286	1380	7	8	0	0	1	0	39	0	0	1	8.71604	7.34601	6.00141	0	0	1	0	0	0	0	0	0	0	0	0	0	0
56	0	1	30.4286	1300	9	10	0	1	0	0	29	1	0	0	7.17778	9.9988	7.97934	1	0	1	0	0	0	0	0	0	0	0	0	1	0
57	1	0	25.2857	840	3	7	0	0	1	0	25	0	0	0	7.33954	8.64471	7.18539	1	1	1	0	0	0	0	1	0	0	0	7	2	1
58	0	0	29.8571	1320	9	10	0	0	0	0	25	0	0	0	7.65444	10.4631	9.64212	1	0	1	0	0	0	1	1	0	0	0	0	1	0
59	1	1	31.8571	1450	7	10	0	1	0	0	40	0	0	1	7.53903	8.36404	7.66388	0	1	1	0	0	0	0	0	0	0	0	0	0	0
60	1	1	29.4286	1050	8	9	1	1	0	0	32	0	0	1	9.3147	10.4631	7.24423	1	0	1	0	0	0	1	1	0	0	1	7	1	1
61	0	0	25.2857	750	8	8	0	0	0	0	25	0	0	0	9.48037	10.4631	9.86267	1	0	1	0	0	0	1	1	0	1	1	7	2	1
62	1	1	30	1050	5	8	0	1	0	0	32	0	1	0	8.39389	10.4631	7.6009	1	1	1	0	1	0	1	1	0	0	0	3	2	1
63	1	1	31	1250	9	10	0	1	0	0	24	0	0	0	7.00307	10.4631	10.1735	1	0	1	0	0	0	0	1	0	1	0	7	1	1
64	0	1	28	900	5	6	0	1	0	0	38	0	0	0	8.77648	10.4631	7.58579	0	1	1	0	0	0	0	0	0	0	0	0	1	1
65	0	1	29.1429	1350	10	9	1	0	0	0	35	1	0	0	9.24956	9.69892	7.09008	0	0	1	0	0	0	0	0	1	0	0	0	1	1
66	0	1	31	1450	10	10	0	1	0	0	30	0	0	0	7.42058	10.0476	7.67786	1	0	1	0	0	0	0	0	0	0	0	0	1	0
67	1	1	31.2857	1050	9	10	0	0	0	0	27	1	0	0	9.57498	8.54091	9.5956	0	0	1	0	0	0	1	0	0	0	0	7	2	1
68	0	1	30	1150	8	9	0	1	0	0	35	0	0	0	7.80792	10.4631	9.57498	1	0	1	0	0	0	1	1	0	0	0	0	2	0
69	1	1	28.5714	1150	9	10	0	1	0	0	44	1	0	1	9.4727	10.1346	9.76996	0	0	1	0	0	0	1	1	1	0	0	7	2	1
70	1	1	31	1150	7	9	1	0	1	0	29	1	0	0	9.50301	8.62515	7.21524	0	1	1	0	0	0	0	1	0	0	0	0	0	0
71	1	1	28.5714	930	8	9	1	1	0	0	40	1	1	0	7.89357	8.20522	7.70976	0	1	1	0	0	0	0	1	0	0	0	0	1	1
72	1	0	29.5714	1300	4	8	0	0	0	0	39	0	0	0	9.53242	8.72745	6.7334	0	1	1	0	0	0	0	0	1	1	0	0	1	1
73	0	0	27.7143	900	6	8	0	0	0	1	37	0	0	0	8.03593	10.4631	8.99094	0	1	1	0	0	0	0	0	0	0	0	0	1	1
