# Supplementary material for: Development and Validation of a Nomogram for Predicting Bronchopulmonary Dysplasia in Very-Low-Birth-Weight Infants
Source: Front Pediatr. 2021 Mar 19;9:648828. doi: 10.3389/fped.2021.648828 (PMC8017311; doi:10.3389/fped.2021.648828)
Supplement: Supplementary file 2 [file Table_2.XLSX]

## Sheet: training set
ID	SEX	DELIVERY	GA	BWg	Apagar1min	Apagar5min	meconium staining	gestational hypertension	GDM	PROM	mothers’ age	intrauterine distress	IUGR	GC	NTproBNP 1st	NTproBNP 3rd	NTproBNP 7th	PDA	asphyxia	RDS	apnea	MODS	DIC	HF	RF	pneumonia	sepsis	pulmonary hemorrhage	MV	PS	BPD
1	0	1	29.5714	1300	7	8	0	1	0	0	32	0	0	1	9.278	10.4631	8.09864	0	0	1	0	0	0	0	0	0	0	0	0	1	0
2	0	1	30.5714	970	8	8	1	1	0	0	27	1	0	0	7.79975	9.34137	6.32972	0	0	1	0	0	0	0	0	0	0	0	0	1	0
3	1	0	30.5714	1450	8	8	0	0	0	1	38	0	0	1	6.84055	10.1849	7.05618	1	0	1	0	0	0	0	0	0	0	0	0	1	0
4	1	0	30.5714	1450	9	10	0	0	0	1	38	0	0	1	6.79906	9.78695	7.32647	0	0	1	0	0	0	0	0	0	0	0	0	1	0
5	1	1	30.4286	1350	8	9	0	1	0	0	36	0	0	0	8.21609	9.37585	6.94698	0	0	1	0	0	0	0	0	0	0	0	0	1	0
6	0	0	29.1429	1400	10	10	0	0	0	1	33	0	0	0	9.03599	9.62905	7.34601	0	0	1	0	0	0	1	0	0	0	0	4	0	0
7	0	0	30.1429	1150	9	10	0	0	0	1	33	0	0	0	8.34284	8.7144	6.29527	0	0	1	0	0	0	0	0	0	0	0	0	0	0
8	0	0	29.5714	1250	9	10	0	0	0	1	29	0	0	1	8.03916	8.53503	6.58064	0	0	1	0	0	0	0	0	0	0	0	0	0	0
9	1	1	28.5714	1350	8	9	0	0	0	1	38	0	0	1	7.48997	9.0348	7.43838	0	0	1	0	0	0	0	0	0	0	0	0	1	1
10	0	1	30.8571	1050	9	10	0	1	0	0	28	1	1	0	9.80549	9.93789	7.86711	0	0	1	0	0	0	0	0	0	0	0	2	1	1
11	0	1	29.7143	980	8	8	1	1	1	0	29	0	1	1	6.64249	9.46498	9.2399	0	1	1	0	0	0	0	0	0	0	0	1	1	1
12	1	0	31.2857	1250	8	9	0	0	0	0	25	0	0	0	8.26616	10.4631	7.28619	0	0	1	1	0	0	0	0	1	0	0	0	1	1
13	0	1	28.5714	1150	9	10	0	0	0	1	35	0	0	0	8.35232	9.4727	7.96207	0	0	1	0	0	0	0	0	0	0	0	5	1	0
14	0	1	31.7143	1450	7	9	0	0	0	1	26	0	0	0	7.25134	8.59415	7.43838	0	0	0	0	0	0	0	0	0	0	0	4	0	0
15	1	1	29.4286	1000	4	9	0	1	0	0	21	0	0	1	9.55393	9.88328	8.25842	1	1	1	0	0	0	0	1	0	0	0	4	1	1
16	0	1	30.8571	900	4	6	0	0	0	0	27	0	0	0	9.86267	9.07108	7.35244	0	1	1	0	0	0	0	0	0	0	0	3	1	0
17	0	1	28	1100	4	6	0	0	0	0	24	0	0	0	9.19827	9.95228	6.49224	0	1	1	0	0	0	0	0	0	0	0	6	1	0
18	0	1	31.4286	1250	8	9	0	1	1	0	24	0	0	1	7.02997	8.00637	7.95156	1	0	1	0	0	0	0	0	0	0	0	0	1	0
19	0	1	31.4286	1250	8	9	0	1	1	0	24	0	0	1	7.02997	7.64492	7.95156	1	0	1	0	0	0	0	0	0	0	0	0	0	0
20	0	1	30.2857	1420	8	9	0	0	0	1	29	0	0	0	8.18312	7.99632	6.86066	1	0	1	0	0	0	1	1	1	0	0	3	0	1
21	0	1	28.7143	1200	9	10	0	0	0	1	32	0	0	1	7.87093	8.41627	7.06476	0	0	1	0	0	0	0	0	0	1	0	0	0	1
22	0	1	30.4286	850	2	7	0	1	0	0	31	1	0	0	10.2036	10.4631	7.86711	0	1	1	0	0	0	0	0	0	0	0	1	1	0
23	0	1	31.5714	1150	6	8	1	1	0	0	29	0	0	0	10.09	10.2471	7.87093	0	1	0	0	0	0	0	0	0	0	0	0	0	0
24	1	1	30.7143	1280	8	9	0	1	0	0	36	0	0	1	6.54103	7.56528	6.90776	0	0	1	0	0	0	0	0	1	0	0	0	1	0
25	1	1	29.4286	850	9	9	0	1	0	0	37	1	0	0	8.0229	9.278	7.53903	0	0	1	0	0	0	1	1	1	0	0	7	1	1
26	0	1	30.5714	1000	7	8	0	1	0	0	32	0	1	1	7.6009	10.4631	10.4631	1	1	1	0	0	1	0	0	1	0	0	7	1	1
27	0	1	28	980	4	5	0	1	0	0	38	0	0	0	8.77648	10.4631	7.58579	0	0	1	0	0	0	0	0	0	0	0	2	1	1
28	0	0	26.5714	1030	8	9	0	0	0	0	27	0	0	1	7.79565	10.4631	8.07714	1	0	1	0	0	0	1	1	0	0	0	7	1	1
29	0	1	28.2857	1150	6	7	0	0	1	0	31	0	0	0	8.01301	10.4631	10.0519	1	0	1	0	1	1	0	0	0	0	1	4	1	1
30	0	1	28.5714	1200	5	8	1	0	1	0	26	0	0	1	7.72754	8.66043	6.79682	0	1	1	0	0	0	0	0	0	0	0	7	1	1
31	1	1	28.4286	1100	5	8	0	0	1	0	34	0	0	0	7.70976	9.82553	7.40245	0	1	1	0	0	0	0	0	0	0	0	2	1	1
32	0	1	28.4286	1200	2	6	0	0	1	0	34	0	0	0	6.92756	10.4631	7.71869	0	1	1	0	0	0	0	0	0	0	0	1	1	1
33	1	0	31.2857	1300	9	9	0	0	1	0	28	0	0	0	6.46303	8.57168	7.91936	0	0	1	0	0	0	0	0	0	0	0	1	1	0
34	1	0	31.2857	1300	9	9	0	0	1	0	28	1	0	0	6.46303	8.57168	7.91936	0	0	1	0	0	0	0	0	0	0	0	1	1	0
35	1	1	29.2857	1100	5	8	0	1	0	0	36	0	0	0	8.65347	10.0389	7.65917	0	1	1	0	0	0	0	0	0	0	0	7	1	1
36	1	1	29.8571	1200	7	9	1	1	1	0	39	0	0	0	8.92532	10.0519	7.82405	0	0	1	1	0	0	1	0	1	1	0	6	1	1
37	0	0	28	1350	7	8	0	0	0	1	28	0	0	0	8.6844	10.4631	8.1374	1	0	1	0	0	0	0	0	1	0	0	0	1	1
38	0	0	28	1350	7	8	0	0	0	1	28	0	0	0	8.6844	10.4631	8.1374	1	0	1	0	0	0	0	0	1	0	0	0	1	1
39	1	0	28	1450	8	8	0	0	0	1	28	0	0	0	8.89563	8.01301	7.22257	1	0	1	0	0	0	0	0	1	0	0	0	1	1
40	1	0	28	1450	8	8	0	0	0	1	28	0	0	0	8.89563	8.01301	7.22257	1	0	1	0	0	0	0	0	1	0	0	0	0	1
41	1	0	29	1080	4	7	1	0	0	0	31	0	0	0	7.83597	10.1962	8.14613	1	1	1	0	0	0	0	0	0	0	0	4	1	1
42	0	1	29.4286	1200	8	9	0	0	0	0	40	0	0	0	6.37332	8.49903	5.88332	0	0	1	0	0	0	0	0	1	0	0	1	0	1
43	0	1	29.4286	1400	8	9	0	0	0	0	40	0	0	0	6.89568	8.68271	8.76561	0	0	1	0	0	0	0	0	0	0	0	4	0	1
44	0	1	29.2857	1300	3	4	0	1	0	0	21	0	0	1	10.4631	7.6009	9.30565	0	1	1	0	0	1	1	1	0	0	0	7	1	1
45	0	1	29.2857	1300	3	4	0	1	0	0	21	0	0	1	10.4631	9.69892	9.52515	0	1	1	0	0	1	1	1	0	0	0	6	1	1
46	0	1	29.2857	1100	5	8	0	1	0	0	21	0	0	1	10.4631	10.24	8.9359	0	1	1	0	0	1	1	1	0	0	0	7	1	1
47	0	1	29.2857	1100	5	8	0	1	0	0	21	0	0	1	10.4631	10.2073	8.48673	0	1	1	0	0	1	1	1	0	0	0	7	1	1
48	1	1	31.2857	1050	9	10	0	0	0	0	27	0	0	0	9.57498	8.54091	9.5956	0	0	1	0	0	0	1	0	0	0	0	7	1	1
49	1	1	31.2857	1400	10	10	0	0	0	0	27	0	0	0	7.09838	9.30565	6.59441	0	0	1	0	0	0	0	0	1	0	0	7	1	0
50	1	1	29.7143	1380	8	9	0	1	0	0	28	0	0	1	7.1309	10.4631	9.12587	0	0	1	0	0	0	0	0	0	0	0	0	1	1
51	1	1	30.5714	1400	8	10	1	0	1	0	33	0	0	1	7.04752	9.97581	7.03878	1	0	1	0	0	0	0	0	0	0	0	0	1	0
52	1	1	30.4286	1150	8	9	0	1	0	0	22	0	0	1	7.82804	7.52833	6.20456	0	0	1	0	0	0	0	0	1	0	0	0	1	1
53	1	1	30.4286	850	10	10	1	1	0	0	27	1	1	0	8.304	10.4631	10.4631	0	0	1	0	0	1	1	0	1	0	0	7	1	1
54	0	1	29.8571	1020	8	9	0	1	0	0	32	1	0	1	7.18539	10.4631	8.12267	1	0	1	0	0	0	0	0	0	0	0	0	1	0
55	0	1	31.5714	1350	9	10	0	1	0	0	21	1	0	0	8.60703	8.75306	7.86327	1	0	1	0	0	0	0	0	0	0	0	0	1	0
56	1	1	29.7143	1250	9	9	1	0	0	0	25	0	0	1	7.87093	10.2887	9.42545	1	0	1	0	0	0	1	0	0	0	0	7	1	1
57	0	1	31	1450	10	10	0	1	0	0	30	0	0	0	7.42058	10.0476	7.67786	1	0	1	0	0	0	0	0	0	0	0	0	1	0
58	0	1	28.8571	950	9	9	0	0	0	0	28	0	0	1	8.98469	8.55641	7.56528	0	0	1	0	0	0	1	1	0	0	0	7	1	1
59	0	1	31.1429	1220	4	9	0	1	0	0	28	0	0	0	7.70526	9.23406	8.29405	1	0	1	0	0	0	0	0	0	0	0	0	1	1
60	1	1	30.4286	1130	9	9	0	1	0	0	28	1	1	0	6.65157	10.2219	8.18869	0	0	1	0	0	0	1	1	0	0	0	4	1	1
61	0	1	30	1300	8	9	0	0	0	1	31	0	0	0	8.27639	8.40514	5.82895	0	0	1	0	0	0	0	1	0	1	0	5	1	1
62	0	1	29.8571	900	6	8	0	1	0	0	32	1	0	1	10.2989	9.40919	7.08171	0	1	1	0	0	0	1	1	0	0	0	3	1	1
63	1	1	29	1150	5	8	0	0	0	1	31	0	0	1	8.69618	10.4631	8.7323	0	1	1	1	0	0	1	1	0	0	0	5	1	0
64	1	1	30.4286	1120	8	9	0	0	0	1	33	0	0	0	8.87347	9.88837	7.66856	0	0	0	0	0	0	0	0	0	0	0	0	1	0
65	0	1	28.8571	900	8	8	0	1	0	0	20	0	0	0	7.25134	10.4631	10.4631	0	0	1	0	0	0	0	0	1	0	0	7	1	1
66	0	1	28.8571	1050	7	9	0	1	0	0	22	1	0	0	7.79975	9.51783	8.70781	0	1	1	0	0	0	0	0	0	0	0	7	1	1
67	0	0	28.8571	1300	8	8	1	0	0	1	28	0	0	0	8.10772	10.24	10.4631	1	0	1	0	0	0	1	0	1	0	0	7	1	1
68	0	1	29.8571	1000	9	9	0	1	0	0	37	1	1	0	8.02617	7.35883	7.39018	0	0	1	0	0	0	0	0	0	0	0	0	1	1
69	1	1	29.1429	1200	7	6	0	0	0	0	25	1	0	0	8.71111	9.4727	9.34137	1	1	1	0	0	0	0	0	0	0	0	7	1	1
70	1	1	28.2857	1050	3	6	0	1	0	0	21	0	0	0	10.4631	9.89344	8.21609	1	1	0	0	0	0	1	1	0	0	0	7	1	1
71	1	1	28.2857	1050	3	6	0	1	0	0	21	0	0	0	10.4631	9.95228	8.21609	1	1	0	0	0	0	1	1	0	0	0	7	1	1
72	1	0	28.1429	1250	1	4	0	0	1	0	30	0	0	1	8.02617	10.4631	9.88328	1	1	1	0	0	0	1	1	1	0	0	7	1	1
73	1	0	28.1429	1300	8	9	0	0	1	0	30	0	0	1	7.97591	10.4631	10.4371	1	0	1	0	0	0	1	1	1	0	0	7	1	1
74	1	0	28.7143	1180	9	7	0	0	0	1	27	0	0	0	8.11073	10.0982	10.1773	1	1	1	0	0	1	1	1	0	0	1	7	1	1
75	1	1	29.2857	1400	7	8	0	0	0	0	32	0	0	0	6.41673	10.4631	9.19014	0	0	1	0	0	0	1	1	0	1	0	3	1	0
76	1	1	29.4286	1350	9	10	0	0	0	0	38	0	0	0	7.33302	10.4631	8.22684	0	0	1	0	0	0	1	1	0	0	1	7	1	1
77	1	1	26.4286	830	8	8	0	1	1	0	40	0	0	0	7.46164	9.6486	10.4631	1	0	1	0	0	0	0	0	0	0	0	7	1	1
78	1	1	30.4286	1250	10	10	0	0	0	1	23	1	0	0	10.0244	10.4631	9.96646	1	0	1	0	0	0	0	0	0	0	0	7	1	1
79	1	1	28.2857	1050	7	8	1	1	0	0	33	1	0	0	6.67557	8.34569	7.20786	0	1	1	0	0	0	0	0	0	1	0	7	1	1
80	1	1	30.1429	1100	10	10	1	1	0	0	30	1	0	0	8.34759	8.00637	6.45205	0	0	1	1	0	0	0	0	0	0	0	0	0	0
81	1	0	28.2857	1350	8	8	1	0	0	0	27	0	0	0	9.19014	10.0432	9.90349	0	0	1	0	0	0	0	0	1	1	1	4	0	1
82	0	0	30.1429	1450	9	9	1	0	0	0	31	0	0	0	8.98344	10.4631	9.91344	0	0	1	1	0	0	1	0	0	0	0	0	1	1
83	0	1	30.8571	850	6	8	0	1	0	0	32	0	1	0	7.37275	8.07091	6.91771	0	1	1	0	0	0	0	1	0	0	0	0	0	1
84	1	1	27.4286	1100	9	9	0	1	0	0	40	1	0	0	9.6991	9.1313	7.33954	0	0	1	0	0	0	0	0	0	0	0	2	1	1
85	0	1	28.7143	830	6	9	1	1	0	0	32	0	0	0	9.5819	8.99715	7.61579	1	1	1	0	0	0	0	0	0	0	0	7	1	1
86	1	1	29.1429	1400	9	10	0	0	0	1	34	0	0	0	7.75362	8.56408	8.07091	0	0	1	0	0	0	1	1	0	0	0	5	1	1
87	0	0	28.7143	1330	8	9	0	0	1	1	28	0	0	0	7.95507	10.4631	6.91771	0	0	1	0	0	0	0	0	0	0	0	4	1	1
88	0	1	31.4286	1370	7	8	0	0	0	1	35	0	0	0	7.97934	9.56801	6.83841	0	1	1	0	0	0	0	0	0	0	0	0	1	0
89	0	1	31.7143	1250	10	10	0	1	0	0	34	1	0	0	7.43248	9.24956	7.11477	0	0	1	0	0	0	0	0	0	0	0	0	1	1
90	1	0	29.2857	1400	7	8	0	0	0	0	29	0	0	0	8.49903	9.61581	7.48437	0	0	1	0	0	0	1	0	0	0	0	3	1	1
91	1	0	29.2857	1200	10	10	0	0	0	0	29	0	0	0	8.49495	8.08948	6.76619	0	0	1	0	0	0	0	0	0	0	0	0	1	0
92	1	1	30	1450	7	8	0	0	0	1	32	0	0	0	9.46498	8.49903	6.97541	1	1	1	0	0	0	1	0	0	0	0	1	1	1
93	0	1	30.2857	980	1	7	1	1	0	0	34	0	0	0	8.75778	8.41183	7.74066	0	1	1	0	0	0	1	1	0	0	0	1	1	1
94	0	1	30.5714	1100	7	8	1	0	0	0	34	1	0	0	10.3577	10.4631	9.61581	0	1	1	0	0	1	1	0	0	0	1	7	1	0
95	1	1	30.2857	1300	8	9	1	0	0	1	32	0	0	1	8.4701	7.37776	5.77765	0	0	1	0	0	0	0	0	0	0	0	0	0	1
96	1	1	28.8571	1100	8	9	0	1	0	0	33	0	0	1	7.70976	8.51719	9.01067	0	0	1	0	0	0	1	1	0	0	0	6	1	1
97	0	1	31.1429	1400	9	10	0	1	0	0	29	1	0	1	8.19146	10.1581	8.77802	0	0	1	0	0	0	0	0	0	0	0	0	0	0
98	0	1	28.7143	1250	7	8	0	0	0	1	31	0	0	0	7.29302	8.61432	7.51207	0	1	1	0	0	0	0	1	0	0	0	3	1	1
99	1	1	28.7143	1100	8	8	0	0	0	1	25	0	0	0	7.84385	8.63052	7.98276	1	0	1	0	0	1	1	1	1	0	1	0	1	0
100	0	1	27.3	750	7	9	1	1	1	0	36	0	0	0	8.86362	9.76996	9.90349	0	1	1	0	0	0	0	0	0	0	0	7	1	1
101	1	1	31.2857	1470	10	10	0	1	0	0	25	0	0	1	8.81878	8.01301	6.22258	0	0	1	0	0	0	0	0	0	0	0	0	0	0
102	1	1	30.2857	1450	7	9	0	1	0	0	31	0	0	0	7.6256	10.1023	6.99393	0	0	1	0	0	0	0	0	0	0	0	0	1	0
103	0	1	28	1050	8	9	0	0	0	1	33	0	0	1	8.11672	8.21609	7.97247	0	0	1	1	0	0	0	0	0	1	0	0	1	1
104	0	1	28.2857	810	8	9	0	1	0	0	22	0	0	0	7.39018	8.5923	7.74066	1	0	1	0	0	0	0	1	0	0	0	0	1	0
105	1	1	31	1400	10	10	0	1	0	0	29	0	0	1	7.67786	8.88461	7.31322	0	0	1	0	0	0	0	0	0	0	0	0	1	0
106	0	1	27.5714	980	3	4	0	0	1	1	30	0	0	0	7.64969	8.63052	8.13153	0	1	0	0	0	0	1	1	0	0	0	0	1	1
107	0	1	31.7143	1250	9	9	0	0	1	0	33	0	0	1	7.82004	10.1999	10.4631	1	0	1	0	0	0	1	0	0	0	0	0	1	0
108	1	1	31.2857	1450	9	10	0	1	0	0	28	0	0	0	8.82908	7.60589	6.90776	0	0	1	0	0	0	0	0	0	0	0	0	1	0
109	1	0	30.2857	1150	8	10	0	0	1	0	29	0	0	0	7.93702	10.0562	7.42655	0	0	1	0	0	0	0	0	0	0	0	0	1	0
110	1	1	27	800	1	4	1	0	0	0	28	0	0	0	8.69618	9.40919	8.66561	0	1	1	1	0	0	0	0	1	0	0	7	1	1
111	0	1	29.2857	850	6	8	0	0	0	1	35	0	0	0	8.26873	9.98045	8.00637	0	1	1	0	0	0	0	1	0	0	0	4	1	1
112	0	1	29.2857	1340	8	8	1	0	0	1	35	0	0	0	6.97541	10.4631	8.41183	1	0	1	0	0	0	1	1	0	0	0	7	1	1
113	0	1	31.8571	1200	8	10	0	0	0	0	40	0	1	0	8.05007	7.68708	6.87626	0	0	1	0	0	0	0	0	0	0	0	0	1	0
114	1	1	30	960	3	5	0	1	0	0	36	1	0	1	8.69618	10.4631	9.21034	0	1	1	0	0	0	1	1	0	0	0	7	1	0
115	0	0	30.5714	1400	8	8	0	1	0	0	45	0	0	0	9.14527	9.16325	7.31986	0	0	1	0	0	0	0	0	0	0	0	0	0	0
116	1	0	29	1100	10	10	0	0	0	1	30	0	0	0	8.37793	7.23706	6.34036	0	0	1	0	0	0	0	0	0	0	0	0	1	1
117	0	0	28	1200	4	7	0	1	0	0	24	0	0	0	8.29405	9.01189	7.66388	0	0	1	0	0	0	0	0	0	0	0	0	1	0
118	1	1	30.7143	1300	9	10	0	1	0	0	31	0	0	0	9.01189	8.80387	7.67322	0	0	1	0	0	0	0	0	0	0	0	0	1	0
119	1	1	31.4286	1350	8	8	0	1	0	0	19	1	1	0	7.22984	9.96646	7.40245	0	0	1	0	0	0	0	1	1	0	0	0	1	0
120	0	0	28.2857	800	1	3	0	1	1	0	24	0	0	0	10.2647	10.4631	10.2921	0	1	1	0	0	0	1	0	0	0	1	3	1	1
121	1	0	27.2857	1200	8	8	0	0	0	1	36	0	0	0	7.40853	10.0432	8.75621	0	0	1	0	0	1	0	1	0	0	1	5	1	1
122	0	1	30	1150	7	8	0	1	0	0	36	0	0	1	8.07403	8.40066	7.17012	1	0	1	0	0	0	0	1	1	0	0	0	1	0
123	0	0	28	1000	7	9	0	0	0	0	28	0	0	1	7.94803	10.4631	8.03593	0	1	1	0	0	0	1	1	0	0	0	7	1	1
124	0	1	29	900	9	10	0	0	0	0	26	0	0	0	7.6256	10.0648	7.64969	1	0	0	0	0	0	0	0	0	0	0	0	1	1
125	1	1	29.4286	1300	8	9	0	0	0	1	26	0	0	0	7.14677	10.4631	9.86786	1	0	1	0	0	0	1	1	0	0	0	7	1	1
126	1	1	29.4286	1200	8	9	0	0	0	1	26	0	0	0	7.46737	8.68778	7.08171	0	0	1	0	0	0	0	0	0	0	0	0	1	0
127	1	1	30.2857	1350	10	10	0	0	0	1	28	1	0	0	5.98645	8.91328	6.39024	0	0	1	0	0	0	0	0	0	0	0	0	1	0
128	1	1	29	920	8	9	0	1	1	0	41	1	0	0	8.21067	10.4631	8.03593	1	0	0	1	0	0	1	1	0	0	0	7	1	1
129	0	1	29	1000	5	8	1	1	0	0	22	0	0	0	8.65696	10.4631	10.4631	1	1	1	0	0	0	1	1	0	0	0	7	1	1
130	0	1	29	1000	5	7	1	1	0	0	22	0	0	0	8.58672	10.4631	10.4631	1	1	1	0	0	0	1	1	0	0	0	7	1	1
131	0	1	29.7143	1160	1	4	0	1	0	0	30	0	0	0	10.4631	9.61581	6.46303	0	1	1	0	0	0	1	1	0	0	0	4	1	1
132	0	1	27.8571	1200	3	6	0	0	0	1	31	0	0	1	9.51044	9.95703	7.75362	0	1	1	0	0	0	1	0	0	0	0	2	1	0
133	0	1	29.1429	1100	6	7	0	1	0	0	32	0	1	0	6.1181	7.30653	6.59441	0	1	1	0	0	0	0	1	1	0	0	1	1	1
134	1	1	30.1429	1400	8	9	0	1	0	0	35	0	1	0	9.07108	10.4631	9.278	1	0	1	0	0	0	1	1	1	0	0	0	1	0
135	1	1	29.7143	1100	7	9	1	1	0	0	25	1	0	0	7.5807	9.42706	8.14613	1	1	1	0	0	0	0	0	0	0	0	3	1	1
136	1	1	29.8571	980	7	10	0	1	0	0	33	1	0	0	8.89289	8.13153	7.02997	0	0	1	0	0	0	0	0	0	0	0	0	1	0
137	0	0	31.4286	1160	8	9	0	1	0	1	27	0	0	1	7.28619	10.4631	7.56528	0	0	1	1	0	0	0	0	1	0	0	0	1	0
138	1	0	31.4286	1400	8	9	0	1	0	1	27	0	0	0	6.94698	10.4631	7.04752	0	0	1	1	0	0	0	0	0	0	0	0	1	0
139	0	1	31.2857	1100	10	10	0	1	0	0	28	1	0	1	10.0168	10.4631	8.65521	0	0	1	0	0	0	1	0	1	0	0	0	1	1
140	1	0	30.8571	1410	10	10	0	0	0	1	35	0	0	0	6.66185	8.00637	6.80239	0	0	1	0	0	0	0	0	0	0	0	0	0	0
141	0	0	27.2857	950	7	9	1	0	0	0	20	0	0	0	7.11477	10.2716	6.86693	0	0	1	0	0	0	0	0	0	0	0	0	1	1
142	0	1	29.5714	800	5	7	1	1	0	1	34	1	0	1	10.4631	10.4631	10.4631	1	0	1	0	0	0	0	0	0	0	0	0	1	1
143	0	0	27.2857	1000	6	7	1	0	0	1	28	0	0	0	7.31322	9.1474	8.41183	0	1	1	0	0	0	0	1	0	0	0	7	1	1
144	1	0	27.8571	1400	5	7	1	0	0	0	36	0	0	0	9.30565	10.0605	9.2013	1	1	1	1	0	0	1	1	1	0	0	7	1	1
145	0	1	31.5714	1120	7	8	0	1	0	0	29	0	0	1	8.62155	9.55393	6.22258	1	1	1	0	0	0	1	0	1	1	0	0	1	0
146	0	1	29.7143	950	7	9	0	1	1	0	31	0	0	1	8.27894	8.00637	6.94698	0	1	1	0	0	0	0	1	0	0	0	5	1	1
147	0	0	25	1230	5	8	0	0	0	0	28	0	0	0	7.69166	9.22029	8.41183	0	1	1	1	0	0	1	0	0	0	0	1	1	1
148	1	1	31	1350	7	8	0	1	0	0	42	0	0	1	8.16052	8.51719	7.17778	0	0	1	0	0	0	0	0	0	0	0	0	0	0
149	1	1	28.2857	1000	8	9	0	0	0	1	23	0	0	1	7.35883	9.12151	7.93737	1	0	1	0	0	0	0	1	0	0	0	0	1	1
150	0	1	31.5714	1420	8	9	0	0	0	1	32	0	1	1	7.11477	8.77956	6.93731	1	0	1	0	0	0	0	0	0	0	0	0	1	0
151	1	1	30.7143	1350	8	7	0	1	0	0	29	0	0	0	8.41183	10.4631	9.17264	0	1	1	0	0	0	1	0	0	0	0	1	1	1
152	0	1	28.7143	1100	6	6	0	1	0	0	36	1	0	0	8.96316	9.007	7.43838	0	1	1	0	0	0	0	0	1	0	0	4	1	1
153	0	1	30	1330	8	9	1	1	0	0	28	0	0	1	7.34601	7.74066	6.608	1	0	1	1	0	0	0	0	0	0	0	0	0	0
154	0	1	29	1100	7	8	0	0	0	0	29	0	0	0	8.64822	10.4631	10.3385	1	1	1	0	0	0	0	1	0	0	0	1	1	0
155	0	1	31.8571	1100	8	9	0	0	1	0	32	1	0	1	9.57866	8.66043	7.91936	0	0	1	0	0	0	0	0	0	0	0	0	0	0
156	1	0	29	1300	8	9	0	0	0	1	29	0	0	1	7.98616	9.40096	8.94637	0	0	1	1	0	0	0	0	1	1	0	2	0	0
157	0	1	29.4286	800	8	9	0	1	0	0	29	1	1	0	10.4631	9.87817	8.16052	0	0	1	1	0	0	1	0	0	0	0	0	1	0
158	1	0	29.8571	1450	5	7	0	0	0	0	30	0	0	1	8.75935	9.3501	8.26616	1	1	1	0	0	0	0	1	0	0	0	1	1	1
159	1	1	30.5714	1000	6	7	1	1	0	0	32	1	1	0	8.89426	9.40096	8.1047	0	1	1	0	0	0	1	1	0	1	0	7	1	1
160	0	1	31.2857	1370	10	10	0	0	1	1	27	0	0	1	7.64012	7.43838	7.30653	1	0	1	0	0	0	0	1	0	0	0	0	1	0
161	1	1	31.7143	1250	7	9	0	1	0	0	36	0	0	0	10.1226	10.0999	7.75791	0	1	1	0	0	0	0	0	1	0	0	0	0	0
162	1	1	29.1429	1200	7	8	0	0	0	1	29	0	0	0	8.74353	10.4631	8.56025	0	0	1	0	0	0	0	0	0	0	0	0	1	1
163	1	1	31.7143	1450	7	9	0	1	1	1	30	0	0	0	6.94698	10.3514	8.84793	1	0	1	0	0	0	1	0	0	0	0	0	1	0
164	0	1	28.4286	1000	7	8	1	1	0	0	32	0	0	0	10.4312	10.4631	9.08478	1	0	1	0	0	0	1	0	0	0	0	0	1	1
165	0	0	27	1000	7	7	0	0	0	1	32	0	0	1	8.21879	8.51118	7.74066	0	1	1	0	0	0	0	1	1	0	0	7	1	1
166	0	1	30.4286	860	6	8	0	1	0	1	34	1	0	1	8.29155	9.44936	7.96901	0	1	1	0	0	0	0	0	0	0	0	0	1	1
167	0	1	30.4286	860	6	8	0	1	0	1	34	1	0	1	8.51719	8.36869	7.31322	0	1	1	0	0	0	0	0	0	0	0	0	1	1
168	1	1	30.1429	950	7	9	0	1	0	0	31	1	0	0	8.58111	7.72754	7.6009	0	1	1	0	0	0	0	0	0	0	0	0	1	1
169	0	1	31.1429	850	10	10	0	0	0	1	26	1	0	0	8.99218	8.51719	8.13153	0	0	1	0	0	0	0	1	0	0	0	0	0	0
170	1	1	30.8571	1300	3	6	1	0	0	0	23	0	0	0	9.84161	8.66561	8.29655	0	1	1	0	0	0	0	1	0	0	0	2	1	1
171	1	1	29.7143	1250	7	8	0	0	0	1	27	0	0	0	8.44891	8.29405	7.75362	1	1	1	0	0	0	0	1	0	0	0	3	1	1
172	1	1	28.2857	750	6	8	1	1	0	0	35	1	1	0	9.72316	9.89344	8.68946	1	1	1	0	0	0	1	1	0	0	0	7	1	1
173	1	1	28.2857	750	6	8	1	1	0	0	35	1	1	0	9.77565	7.6009	8.76405	1	1	1	0	0	0	1	1	0	0	0	7	1	1
174	1	1	29	1200	6	9	0	0	0	0	39	0	0	0	8.98469	8.832	8.29405	1	0	1	0	0	0	0	1	0	0	0	2	1	1
175	1	0	28.5714	1300	8	9	0	0	0	0	24	0	0	0	8.6844	9.66142	8.44031	1	0	1	0	0	0	0	1	0	0	0	0	1	1
176	0	1	28.7143	1000	8	8	0	0	1	1	39	1	0	0	7.80384	9.19014	8.80837	0	0	1	0	0	0	0	1	0	0	0	0	0	1
177	0	1	28	1150	5	8	0	0	0	0	28	0	0	0	7.69166	10.0941	9.22029	0	1	1	1	0	0	0	1	0	0	0	1	1	1
178	1	1	30.7143	1000	8	9	1	1	0	0	27	0	1	1	6.59304	8.10168	7.93021	0	0	1	0	0	0	0	1	0	0	0	0	1	1
179	1	1	29.1429	1250	8	8	0	0	0	1	36	0	0	0	8.34759	8.00637	7.64969	1	0	1	0	0	0	0	1	0	0	0	0	1	0
180	1	1	29.1429	1150	5	8	0	0	0	1	36	0	0	0	8.30152	8.49699	7.53369	0	1	1	0	0	0	0	1	1	0	0	1	1	0
181	1	1	30	1450	5	7	0	0	1	0	32	0	0	1	7.18539	10.4631	9.4572	1	1	1	0	0	0	0	0	0	0	0	7	1	1
182	1	1	28.5714	800	7	8	1	1	0	0	41	1	1	0	7.64492	9.07909	8.94768	0	1	1	0	0	0	0	0	1	0	0	0	1	1
183	1	1	28.8571	1200	8	10	0	0	0	0	33	1	0	0	9.17264	9.40919	8.29655	0	0	1	0	0	0	0	0	0	0	0	0	1	1
184	1	1	28.8571	1100	8	10	1	0	0	0	33	1	0	0	9.36563	10.4631	9.90349	0	0	1	0	0	0	1	1	0	0	0	0	1	1
185	0	1	31.7143	1430	9	10	0	0	0	1	32	0	0	0	6.87626	6.90776	6.47697	0	0	1	0	0	0	0	0	0	0	0	0	0	0
186	1	0	30.2857	1400	8	9	0	0	1	0	29	0	0	0	8.2501	8.38708	8.41627	0	0	1	1	0	0	0	0	0	0	0	0	1	1
187	1	1	29.7143	1000	7	8	0	1	0	0	34	0	0	0	9.15059	10.4631	8.14032	0	0	1	0	0	0	0	0	0	0	0	6	1	1
188	0	1	27	740	8	9	0	0	1	0	39	1	0	0	8.45319	10.4631	10.4631	1	0	1	0	0	0	0	1	0	0	0	5	1	1
189	1	1	29	1230	6	8	0	1	1	0	26	0	0	0	7.60589	9.53964	8.77493	0	1	1	0	0	0	1	1	0	0	0	3	1	1
190	1	1	31.7143	1450	6	7	1	0	0	0	20	1	0	0	9.00085	9.96646	7.97247	1	1	0	0	0	0	0	0	0	0	0	5	0	1
191	0	0	29.8571	1250	7	9	0	0	1	1	35	0	0	1	6.93731	6.91771	6.51619	0	1	1	0	0	0	0	0	0	0	0	0	1	0
192	1	0	28.5714	1350	8	8	0	0	0	0	34	0	0	1	7.83162	10.6921	7.33954	0	1	1	0	0	0	1	0	0	0	0	0	1	1
193	1	1	29.7143	1450	6	8	1	1	0	0	36	0	0	0	10.4631	8.41183	7.36518	1	1	1	0	0	0	0	1	0	0	0	6	1	1
194	1	0	28	1200	8	10	0	0	0	0	34	0	0	0	8.03593	8.45105	7.74066	0	0	1	0	0	0	0	1	1	0	0	0	0	1
195	1	1	29.5714	950	6	7	0	0	0	1	31	0	0	0	9.30565	9.55393	8.54091	0	1	1	0	0	0	0	1	0	0	0	3	1	1
196	1	1	27.4286	1000	7	8	1	0	0	0	31	0	0	0	7.32647	10.4631	9.07223	1	1	1	0	0	0	1	1	0	0	0	7	1	1
197	1	0	28	1100	8	8	1	0	0	0	28	0	0	0	9.1427	10.4631	9.44597	0	0	1	0	0	1	1	0	0	0	1	2	0	1
198	1	0	27.5714	1200	7	7	1	0	0	0	31	0	0	0	8.80387	9.75846	7.45008	0	1	1	0	0	0	0	0	0	0	0	0	1	1
199	0	1	29	1050	9	10	0	0	0	0	29	0	0	0	8.18758	9.561	7.34601	1	0	1	0	0	0	0	0	0	0	0	0	1	1
200	1	1	29.1429	1100	9	10	1	1	0	0	39	1	1	0	7.82804	10.4631	10.4516	1	0	1	0	1	0	1	0	0	0	0	7	1	1
201	1	1	28.8571	1400	8	9	0	0	0	0	35	0	0	1	7.49554	7.97247	7.31322	0	0	1	1	0	0	1	0	1	0	0	0	1	1
202	1	1	31.7143	960	8	10	0	1	0	0	29	0	1	1	9.47624	7.06305	7.21964	0	0	1	0	0	0	0	0	0	0	0	0	1	0
203	0	1	31	1350	8	10	0	1	0	0	29	0	0	0	9.05719	9.89344	8.85367	0	0	1	0	0	0	0	1	0	0	0	0	0	0
204	1	1	30.4286	1200	9	10	0	0	0	0	38	1	0	0	9.02642	9.89848	7.50659	0	0	1	0	0	0	0	0	0	0	0	0	1	0
205	1	1	31.5714	1400	8	9	0	0	0	1	32	0	0	1	6.20859	10.4631	7.87474	0	0	1	0	0	0	1	0	0	0	0	0	1	0
206	1	1	28.5714	1050	10	10	1	1	0	0	36	0	0	1	9.85219	8.57546	7.97591	0	0	1	0	0	0	0	0	0	0	0	0	1	0
207	1	1	31.5714	1450	8	9	0	1	0	0	20	0	0	1	8.13827	8.94507	7.59085	0	0	1	0	0	0	0	0	0	0	0	0	1	0
208	0	1	31	1300	4	7	0	1	0	0	31	0	0	0	6.89871	9.00945	8.39841	0	1	1	0	0	0	0	1	0	0	0	1	1	0
209	1	0	28.5714	1400	8	8	0	0	0	0	28	0	0	0	7.40853	10.3735	10.0432	1	0	1	0	1	0	0	1	0	0	0	2	1	1
210	1	0	28.5714	1400	8	8	0	0	0	0	28	0	0	0	7.35244	10.3288	10.0168	0	0	1	0	0	0	0	1	0	0	0	2	1	1
211	1	1	29.7143	1300	6	8	0	0	0	0	27	0	0	1	6.75926	9.62245	9.68657	1	0	1	0	0	0	0	0	0	0	0	5	1	0
212	0	1	29.7143	1070	7	8	0	0	0	0	27	0	0	1	7.37776	10.0033	7.88608	1	1	1	0	0	0	1	1	0	0	0	3	1	0
213	0	1	30.5714	1420	8	9	0	0	0	1	26	0	0	0	6.76734	9.09829	6.46303	0	0	1	0	0	0	0	0	0	0	0	0	1	0
214	1	1	29.2857	900	1	3	0	1	0	1	47	0	0	0	8.50147	10.3788	6.89061	0	1	1	1	0	0	1	1	0	0	0	7	1	1
215	0	1	31.2857	1200	9	10	0	1	0	0	29	1	0	0	7.6019	7.94449	8.06149	0	0	1	0	0	0	1	1	0	0	0	4	1	1
216	0	1	28	1350	3	6	0	0	0	0	28	0	0	0	8.20522	10.4631	10.4631	1	0	1	0	0	0	0	0	0	0	0	0	1	1
217	1	1	27.8571	1110	5	7	1	0	0	1	30	0	0	1	7.1624	9.278	6.54391	0	1	1	0	0	0	0	0	0	0	0	7	1	1
218	1	0	27.4286	1000	7	8	1	0	0	0	31	0	0	0	7.32647	10.4631	10.3189	1	1	1	0	0	0	1	1	0	0	0	7	1	1
219	1	1	29.5714	1400	8	9	0	0	0	1	24	0	0	0	8.08948	8.19974	7.10661	1	0	1	0	0	0	0	0	0	0	0	0	1	0
220	0	1	30.1429	1050	5	9	0	1	0	0	38	0	0	0	9.4572	8.0956	6.33505	1	1	1	0	0	0	0	0	0	1	0	0	1	0
221	0	1	31.8571	1300	9	10	1	1	0	0	26	0	0	0	7.82004	7.97247	7.01212	0	0	1	0	0	0	0	0	0	0	0	0	1	0
222	1	1	28.1429	1350	8	9	1	0	0	0	36	0	0	0	7.56008	10.4631	9.16115	1	0	1	0	0	0	0	1	1	0	0	7	1	1
223	1	1	29.5714	900	6	8	0	1	1	0	39	0	0	0	8.83054	7.6009	6.64249	0	1	1	0	0	1	0	0	0	0	0	0	1	1
224	1	1	30.5714	1050	8	9	0	1	0	0	26	0	0	1	7.59085	7.99968	7.37776	0	0	1	0	0	0	0	0	0	0	0	0	1	0
225	1	1	29.2857	1200	7	8	0	0	0	0	28	1	0	1	9.25913	9.98045	8.62873	0	1	1	0	0	0	0	0	0	0	0	0	1	1
226	1	1	30.8571	1450	8	9	0	1	0	0	29	0	0	0	7.33954	8.53503	7.55486	0	0	1	0	0	0	0	1	0	0	0	2	1	0
227	1	1	29.4286	1190	8	9	0	1	0	1	38	0	0	1	7.20042	8.35232	6.27852	0	0	1	0	0	0	0	0	0	0	0	0	1	0
228	1	1	30.1429	1130	8	9	0	0	0	1	26	0	0	0	7.68708	10.4631	8.43598	0	0	1	0	0	0	0	0	0	0	0	2	1	1
229	1	1	30.5714	1100	7	8	0	0	0	0	27	0	0	0	9.68657	10.4631	7.47873	0	0	0	0	0	0	1	0	0	0	0	0	1	0
230	1	1	30.8571	1250	8	9	0	0	1	0	27	1	0	0	7.99632	8.19699	7.35244	0	0	1	0	0	0	0	1	0	0	0	0	1	0
231	1	1	31.4286	1400	7	10	0	0	0	0	25	0	0	0	9.91344	9.78695	8.33567	0	0	0	0	0	0	0	0	0	0	0	0	1	0
232	0	1	29.8571	1150	7	8	0	0	0	0	26	0	1	0	8.40961	8.12267	6.61204	0	1	1	0	0	0	0	0	0	0	0	1	1	0
233	1	1	31.5714	1200	6	7	0	0	0	0	32	1	0	1	10.4631	10.4631	10.4631	1	1	1	0	0	1	1	0	0	0	0	0	1	0
234	1	1	28.8571	1200	8	10	1	0	0	0	33	1	0	0	8.9359	8.29655	6.30079	0	0	1	0	0	0	0	0	0	0	0	0	1	1
235	1	1	29.7143	1000	7	9	0	1	1	0	33	1	1	0	9.72316	10.1105	7.22257	0	1	1	0	0	0	1	1	0	0	0	0	1	0
236	1	1	30.4286	1200	3	4	0	1	0	0	33	0	0	0	7.70976	10.4631	8.24801	1	1	0	0	0	0	0	1	0	0	0	0	1	1
237	0	1	30.4286	1150	5	7	0	1	0	0	27	1	0	1	7.82004	10.4631	8.63052	1	1	1	0	0	0	1	1	0	0	1	1	1	1
238	0	1	30	1380	9	10	1	1	0	0	36	0	0	0	8.87066	8.51719	6.94698	0	0	1	0	0	0	0	0	0	0	0	0	1	0
239	0	1	31.2857	1450	7	9	0	1	0	0	38	0	0	1	7.54961	7.50108	7.34601	0	1	1	0	0	0	0	0	0	0	0	0	1	0
240	1	1	28	1150	8	9	0	0	0	0	27	0	0	0	7.67322	10.4631	7.33563	0	0	1	0	0	0	0	0	0	0	0	0	1	1
241	0	1	29.5714	1050	9	10	0	1	0	0	27	0	0	0	9.32367	8.85794	7.40245	1	0	1	0	0	0	0	0	0	0	0	0	1	1
242	0	1	31	1100	8	9	0	1	0	0	32	0	0	0	7.34601	8.96444	8.23748	0	0	1	1	0	0	1	1	0	0	1	0	1	1
243	0	0	31.5714	1450	9	10	0	0	0	0	19	0	0	1	7.39756	8.94115	7.88231	1	0	1	0	0	0	0	0	0	0	0	0	1	1
244	0	1	30.8571	1300	10	9	0	0	1	1	27	0	0	0	6.40688	9.70504	8.79785	1	0	1	0	0	1	1	0	0	0	1	0	1	1
245	0	0	29	1300	9	9	0	0	0	0	30	0	0	0	7.82804	8.76249	7.70976	0	0	1	0	0	0	1	0	0	0	0	0	1	1
246	0	0	29	1250	6	9	0	0	0	0	30	0	0	0	8.93195	8.47845	6.15486	0	0	1	0	0	0	1	0	0	0	0	0	1	1
247	1	0	30.5714	1420	4	3	0	0	0	0	31	0	0	0	10.4631	10.0078	9.561	1	1	1	0	0	0	1	1	1	0	0	7	1	1
248	0	0	31.2857	1420	9	10	0	0	0	0	23	0	0	1	7.98616	7.6009	7.25134	0	0	0	0	0	0	0	0	0	0	0	0	0	0
249	1	1	29.2857	1000	7	8	0	1	0	0	26	0	0	1	9.63561	8.64118	7.50108	0	1	1	0	0	0	1	0	0	0	0	0	1	1
250	1	0	27.5714	1000	9	10	1	0	1	1	36	0	0	1	6.62539	9.82011	6.63332	0	0	1	0	0	0	0	0	0	0	0	0	1	1
251	1	1	31.8571	1400	5	7	0	0	0	1	22	0	0	0	8.18591	8.07091	8.04879	1	1	0	0	0	0	0	0	0	0	0	0	0	0
252	1	1	31.8571	1430	5	7	0	0	0	1	22	0	0	0	7.78322	7.90101	7.77486	0	1	0	1	0	0	0	0	0	0	0	0	0	0
253	1	1	30.7143	1250	3	4	1	1	0	0	34	0	0	1	9.62905	7.62071	7.22257	0	1	1	1	0	0	1	1	1	0	0	1	1	0
254	1	1	31.1429	1350	9	9	0	0	0	0	26	0	0	0	7.42058	7.92624	7.58579	0	0	1	1	0	0	0	0	0	0	0	0	0	0
255	1	1	28.8571	1150	8	9	1	1	0	0	36	0	0	0	8.43598	10.0648	8.74034	0	0	1	0	0	0	0	1	0	0	0	0	1	1
256	0	1	31.2857	1350	8	9	0	1	0	0	33	0	0	0	8.69951	9.0893	7.91571	0	0	1	0	0	0	0	0	0	0	0	0	1	0
257	0	1	28.7143	1150	7	8	1	0	0	1	40	0	0	0	7.40245	9.85219	7.51207	1	0	1	0	0	0	1	1	0	0	0	2	1	0
258	0	1	28	900	7	8	0	0	1	1	35	0	0	1	8.98969	10.4631	10.4631	1	1	1	0	0	0	1	0	0	0	0	0	1	0
259	0	0	25.7143	1000	7	8	0	0	0	0	37	0	0	0	9.2873	10.4631	10.2183	1	1	1	1	0	0	1	0	1	0	0	0	1	1
260	1	0	27.5714	1100	7	8	0	0	0	1	37	0	0	0	7.77486	9.87817	7.58579	0	1	1	0	0	0	1	0	0	0	0	7	1	0
261	0	1	29.8571	1300	7	9	0	0	0	0	31	0	0	1	7.59085	8.41183	7.97247	0	1	1	0	0	0	0	0	0	0	0	0	1	0
262	1	1	29	990	8	9	0	1	0	0	32	0	0	0	8.95416	9.96176	8.51719	0	0	1	0	0	0	1	1	0	0	0	7	0	1
263	0	1	28.7143	1200	7	9	0	0	0	1	25	0	0	0	6.67077	8.07091	6.90776	1	1	1	1	0	0	0	0	0	0	0	0	1	1
264	1	1	31.5714	980	10	10	0	1	0	0	35	0	0	1	8.4929	8.77956	8.37101	0	0	1	0	1	0	0	0	0	0	1	0	1	1
265	0	1	29	1210	5	8	0	1	1	0	27	0	0	1	7.74066	10.4631	8.40961	1	1	1	0	0	0	1	0	0	0	1	0	1	1
266	0	1	29	1200	5	7	0	1	1	0	27	0	0	0	9.40919	10.4631	7.64012	1	1	1	0	0	0	1	0	0	0	0	0	1	0
267	1	1	29.7143	1200	9	9	0	0	0	0	27	0	0	1	7.26543	7.6256	7.15462	0	0	1	0	0	0	0	1	0	0	0	0	1	0
268	0	1	29.7143	1350	9	9	0	0	0	0	27	0	0	1	6.55536	6.95655	6.86901	0	0	1	0	0	0	0	1	0	0	0	0	1	0
269	1	0	28.4286	1100	7	9	1	0	0	1	26	0	0	0	7.6256	9.46498	7.58579	1	1	1	0	0	0	0	0	0	0	0	0	1	0
270	1	1	31.1429	1250	10	10	0	1	0	0	25	0	0	1	7.40853	8.26873	7.74066	0	0	1	1	0	0	0	1	0	0	0	0	1	0
271	1	1	29.2857	1200	8	9	0	0	0	1	33	0	0	1	7.04752	8.00637	7.43189	1	0	1	0	0	0	0	0	0	0	0	0	1	1
272	1	1	29.2857	1200	8	10	0	0	0	1	33	0	0	1	6.99393	6.90776	6.80904	0	0	1	0	0	0	0	0	0	0	0	0	1	1
273	1	1	30.7143	1350	8	9	1	1	0	0	33	0	0	1	8.59044	10.4631	6.30079	1	0	1	0	0	1	1	1	1	0	0	0	1	0
274	1	1	31.5714	1350	8	10	0	1	0	0	28	0	0	1	9.53964	9.51044	7.96901	1	0	1	0	0	0	1	0	0	0	0	0	0	0
275	1	1	27.8571	1130	7	8	0	1	0	0	30	0	0	1	8.34046	7.79975	6.19644	0	1	1	0	0	0	0	1	0	0	0	0	1	1
276	1	1	27.5714	920	9	9	0	1	0	0	28	1	0	0	9.5819	10.4631	10.0732	1	0	0	0	0	0	0	0	0	0	0	0	1	1
277	1	0	27.5714	1150	7	8	0	0	0	0	24	0	0	1	8.284	10.4631	10.1186	1	1	1	0	0	0	1	1	0	0	0	0	1	1
278	0	1	29.8571	1000	9	9	1	1	0	0	32	0	0	0	7.1624	9.40919	6.2672	0	0	1	0	0	0	0	0	0	0	0	0	1	0
279	0	1	29.7143	1250	9	9	1	0	0	0	38	0	0	0	8.45532	8.38936	8.51719	1	0	1	1	0	0	0	0	0	0	0	0	1	1
280	0	1	28.2857	860	5	6	1	1	0	0	28	0	0	0	8.01301	9.40919	7.88608	1	1	1	1	0	0	1	1	0	0	0	4	1	0
281	1	1	29.8571	1000	8	10	0	1	0	0	30	0	1	0	9.29652	9.84161	6.63332	0	0	1	1	0	0	0	0	0	0	0	0	1	1
282	1	0	25.7143	830	5	6	1	0	0	0	31	0	0	0	8.09255	9.79256	8.64471	1	1	1	1	0	0	0	1	0	0	0	7	1	1
283	1	1	29.2857	1400	9	10	0	0	0	0	30	0	0	1	7.48997	10.2435	8.33086	0	0	1	1	0	0	1	1	0	0	0	1	1	1
284	0	0	29.7143	1400	7	9	0	1	0	1	29	0	0	0	8.39389	8.51719	7.98276	1	0	0	0	0	0	0	0	0	0	0	0	1	1
285	0	0	29.7143	1100	9	10	0	1	0	1	29	0	0	0	7.95156	8.59415	8.00637	1	0	1	1	0	0	0	0	0	0	0	0	1	0
286	0	0	28.7143	1350	7	8	0	0	0	0	27	0	0	0	7.95858	9.76996	8.07091	1	1	1	0	0	0	1	0	0	0	0	7	1	0
287	0	0	26.7143	970	5	6	0	0	1	0	38	0	0	0	10.0213	10.4631	8.77956	1	1	1	0	0	0	0	1	0	0	0	1	1	1
288	1	0	26.7143	1000	4	6	0	0	1	0	38	0	0	0	7.79565	8.16052	8.08024	0	1	1	0	0	0	0	1	0	0	0	6	1	1
289	1	1	30.2857	1250	8	9	0	1	0	0	34	1	0	0	7.59589	8.07091	8.00637	0	0	1	0	0	0	0	1	0	0	0	0	1	1
290	0	1	30.8571	1000	5	9	0	1	0	0	36	1	0	0	10.4631	8.9872	7.62071	0	1	1	0	0	0	1	0	0	1	0	1	1	0
291	1	1	30.7143	1470	8	9	0	1	0	0	27	0	0	0	7.01212	9.74097	7.45588	1	0	1	0	0	0	1	0	0	0	0	0	1	0
292	0	1	31.8571	1430	9	10	0	1	0	0	26	0	0	0	7.36518	8.07091	7.69621	1	0	1	0	0	0	0	0	0	0	0	0	0	0
293	1	1	30	1150	3	6	0	1	1	0	35	1	0	0	9.02882	9.56801	6.83087	0	1	1	0	0	0	0	0	0	0	0	1	1	0
294	1	0	29.1429	1350	7	8	0	0	1	0	26	1	0	0	8.46379	8.06464	8.49495	0	1	1	1	0	0	0	0	0	0	0	1	1	1
295	1	1	29.4286	1000	9	10	0	0	0	1	38	0	0	0	7.64012	7.74066	6.03787	0	0	1	0	0	0	0	0	0	0	0	0	1	0
296	1	1	30	1300	8	9	1	1	0	0	27	1	0	1	7.33302	9.88328	6.98472	0	0	1	0	0	0	1	0	0	0	0	0	1	1
297	1	1	27.7143	800	8	10	1	1	0	0	34	0	0	1	10.0562	10.1849	9.39266	0	0	0	0	0	0	0	0	0	0	0	0	1	1
298	0	1	30.1429	930	7	10	1	1	0	0	30	0	0	0	7.97934	7.25841	6.16542	0	1	1	0	0	0	0	0	0	0	0	0	1	0
299	1	1	29	1150	8	10	0	0	0	0	28	0	0	1	6.61473	8.22148	8.91731	0	0	1	0	0	0	0	0	0	0	0	0	1	1
300	0	1	30.4286	1150	5	7	0	1	0	0	38	0	0	0	8.53503	8.41183	7.64969	1	0	1	0	0	0	0	0	0	0	0	0	1	1
301	0	1	30.4286	1100	8	9	0	1	0	0	28	0	0	1	7.53369	7.46164	6.90776	0	0	1	0	0	0	0	0	0	0	0	0	0	1
302	0	1	30.4286	1100	9	9	0	1	0	0	24	0	0	0	8.05198	8.71768	7.74066	1	0	1	0	0	0	0	1	0	0	0	0	1	0
303	1	1	28.1429	1000	6	7	0	1	0	0	48	1	0	0	8.13447	9.09268	8.40961	0	1	0	0	0	0	0	0	0	0	0	7	1	1
304	0	0	27.2857	1000	7	9	1	0	0	0	36	0	0	0	8.71768	8.63052	7.27932	0	1	1	1	0	0	0	0	0	0	0	0	1	1
305	1	1	27	820	5	7	0	1	0	0	51	0	0	0	6.66823	10.4631	10.1386	1	1	1	0	0	0	1	1	1	0	0	7	1	1
306	1	1	27	700	1	6	0	1	0	0	51	0	0	0	7.09008	10.4631	7.78322	0	1	1	1	0	0	1	1	1	1	0	7	1	1
307	0	0	29.1429	1300	7	8	0	0	0	1	27	0	0	0	7.85554	8.25842	8.67931	1	1	1	0	0	0	1	0	0	0	0	0	1	1
308	0	1	26.4286	800	1	5	0	1	0	0	36	0	0	0	8.90382	10.4631	9.87612	1	1	1	0	0	0	1	1	1	0	1	7	1	1
309	1	1	29.5714	1180	3	6	1	1	1	0	36	1	0	0	10.4631	10.3982	9.01676	1	1	1	0	0	0	1	1	0	0	0	7	1	1
310	0	1	29.5714	960	8	9	0	1	0	0	28	0	0	0	8.40738	8.51719	8.40961	0	0	1	0	0	0	0	0	0	0	0	1	1	1
311	0	1	29.5714	1100	8	9	0	1	0	0	28	0	0	0	8.09255	9.48797	8.59415	0	0	1	0	0	0	0	0	0	0	0	1	1	0
312	1	1	30.4286	1300	8	8	0	1	0	0	19	0	0	0	8.4929	9.11273	7.83201	0	0	1	1	0	0	0	0	0	0	0	0	1	0
313	0	1	31.5714	1300	7	9	0	1	0	0	26	1	0	1	10.4631	9.3501	8.6125	0	1	1	0	0	0	1	0	0	0	0	0	1	0
314	0	1	31.1429	1100	8	9	1	1	0	0	40	1	0	0	9.29652	7.90101	7.6009	1	0	1	0	0	0	1	0	0	0	0	0	1	0
315	0	1	29	1240	7	8	0	0	0	1	25	1	0	0	7.72754	9.42545	7.54433	0	1	1	0	0	0	1	0	0	0	0	1	1	1
316	1	1	30	1050	4	7	0	1	0	0	29	0	0	0	7.69166	7.72312	7.6009	0	1	1	0	0	0	0	0	0	0	0	3	1	0
317	1	1	28	1300	9	9	1	0	0	0	30	0	0	0	8.46379	9.96176	8.63052	1	0	1	0	0	0	0	0	0	0	0	0	1	1
318	1	0	25.8571	970	3	6	0	0	0	1	37	0	0	0	8.54286	9.82011	10.4631	0	0	0	0	0	0	0	0	0	0	0	7	1	1
319	0	1	29.7143	1000	9	9	0	1	0	0	40	0	0	0	7.32647	7.74066	6.76734	0	0	1	0	0	0	0	0	0	0	0	0	1	0
320	0	1	30.5714	1300	8	9	1	1	0	0	35	0	0	0	8.71932	8.3848	8.24538	1	0	1	0	0	0	0	0	0	0	0	0	1	0
321	1	1	30.2857	1150	10	10	0	0	0	0	29	0	0	0	7.03878	7.82804	10.2921	1	0	1	0	0	0	0	0	0	0	0	0	1	1
322	0	0	26.8571	1240	2	4	0	0	0	1	36	0	0	0	10.2292	10.4631	9.53242	0	0	1	0	0	0	0	0	0	0	0	0	1	1
323	0	1	29	1050	9	10	1	1	0	0	37	0	0	0	7.2998	9.10498	8.66389	0	0	1	0	0	0	0	0	0	0	0	0	1	0
324	0	1	31.2857	1430	9	10	0	0	0	1	25	0	0	0	8.66734	9.80918	7.95156	1	0	1	0	0	0	0	0	0	0	0	0	1	0
325	0	1	31.2857	1400	10	10	0	0	0	1	25	0	0	0	8.304	10.3385	7.72754	0	0	1	0	0	0	0	0	0	0	0	0	1	0
326	0	1	31.2857	1400	8	9	0	1	0	0	24	0	0	1	7.35244	8.41183	7.49554	0	0	1	0	0	0	0	1	0	0	0	0	1	0
327	1	1	29.5714	800	9	10	0	1	0	0	31	0	0	0	8.28147	9.561	8.41183	0	0	1	1	0	0	0	1	0	0	0	0	1	1
328	1	1	31.2857	1250	5	9	0	1	0	0	37	0	0	1	8.98344	9.14634	7.29302	0	1	1	1	0	0	0	0	0	0	0	0	1	0
329	0	1	31.4286	1450	8	9	0	1	0	0	41	0	0	0	7.55486	9.25913	6.99393	0	0	1	0	0	0	0	0	0	0	0	0	1	0
330	0	1	31	1100	7	9	1	1	1	0	28	0	0	1	8.98845	8.26101	7.97247	0	1	1	0	0	0	0	0	0	0	0	0	0	0
331	0	1	30.5714	1050	9	10	0	1	0	0	39	0	0	0	7.05962	8.98845	7.57558	0	0	1	0	0	0	0	0	0	0	0	0	1	0
332	1	1	29.8571	1000	5	9	0	1	0	0	36	1	0	0	10.4631	10.4631	8.74353	0	1	1	1	0	0	0	1	0	0	0	7	1	1
333	0	1	31.2857	860	8	10	1	1	0	0	36	0	0	1	8.94246	10.4631	8.0229	1	0	1	0	0	0	0	1	0	0	0	0	1	0
334	1	0	29.7143	1150	9	9	0	0	0	1	21	0	0	1	8.79785	9.74097	8.27129	0	0	1	1	0	0	1	0	0	0	0	0	1	0
335	0	1	30.8571	1250	8	8	0	1	0	0	41	0	0	0	8.75778	10.3222	6.43935	0	0	1	0	0	1	0	1	0	0	0	0	1	0
336	1	1	30	1200	5	10	1	1	0	0	24	0	0	0	10.4631	9.87303	7.745	0	1	1	0	0	0	1	0	0	0	0	1	1	0
337	0	1	30.4286	1150	7	8	0	1	1	0	39	0	0	1	7.30653	9.04664	7.5807	0	1	1	0	0	0	0	0	0	0	0	0	0	0
338	1	1	29.4286	1100	3	6	0	1	0	0	22	0	0	0	9.70504	9.29652	7.97591	0	1	1	0	0	1	1	1	0	0	0	3	1	1
339	1	1	29	900	8	8	0	1	0	0	40	1	0	1	9.01067	10.3766	8.98845	0	0	1	1	0	0	1	1	0	1	1	7	1	1
340	1	1	27.1429	1250	9	9	0	0	1	0	32	0	0	1	8.34996	10.4631	9.40096	1	1	1	0	0	0	0	1	1	0	0	7	1	1
341	0	1	29.2857	1300	5	5	1	0	0	1	29	0	0	1	9.2399	9.37585	7.47873	0	1	1	0	0	0	0	0	0	0	0	0	0	1
342	0	1	30	1100	8	10	0	1	0	0	39	1	0	1	8.26359	9.35876	8.22416	0	0	1	0	0	0	0	0	0	1	0	0	1	0
343	1	1	29.5714	1400	6	8	0	0	0	0	34	0	0	0	7.89357	8.22416	6.49375	0	1	1	0	0	0	0	0	0	0	0	0	0	0
344	1	1	31.7143	1200	9	9	0	1	0	1	29	1	0	0	9.36734	7.25134	6.36303	0	0	1	0	0	0	0	0	0	0	0	0	1	0
345	0	1	29.2857	1150	9	9	0	0	0	1	37	0	0	0	8.75306	8.50309	8.65172	0	0	1	1	0	0	0	0	0	0	0	0	1	1
346	0	0	27.2	1050	4	7	1	0	0	0	18	0	0	0	8.47637	10.4631	10.0078	0	1	1	1	0	0	1	1	0	0	0	1	1	1
347	1	0	28.6	1150	5	6	1	0	1	0	41	0	0	0	10.4631	10.1849	9.36734	0	1	1	0	0	0	1	0	0	0	0	7	1	1
348	0	1	30.2857	1420	8	9	0	0	0	1	29	0	0	0	8.18312	7.99632	6.86066	1	0	1	0	0	0	1	1	1	0	0	3	2	1
349	1	1	30	960	3	5	0	1	0	0	36	1	0	1	8.69618	10.4631	6.90776	0	0	1	0	0	0	1	0	0	0	0	7	1	1
350	0	1	29.1429	1180	6	7	0	0	0	1	27	0	0	1	9.4572	9.91344	9.55393	1	1	1	0	0	0	0	1	0	0	0	4	1	1
351	0	1	29.1429	1180	6	7	0	0	0	1	27	0	0	1	9.4572	9.91344	9.55393	1	1	1	0	0	0	0	1	0	0	0	4	1	1
352	0	1	29.8571	1000	8	9	1	1	0	0	39	0	0	0	9.66777	10.4631	10.4631	1	0	1	0	0	0	1	1	0	0	1	6	1	1
353	0	1	29.5714	800	5	7	1	1	0	0	34	1	0	0	10.4631	10.4631	9.60912	1	0	1	0	0	0	0	1	1	0	1	7	1	1
354	1	0	26.5714	870	6	8	0	0	0	0	34	1	0	0	8.04879	10.4631	9.97581	0	1	1	0	0	0	1	1	1	0	0	7	1	1
355	1	1	30	1450	5	7	0	1	1	0	32	0	0	0	7.18539	10.3546	9.4572	1	1	1	0	0	0	0	0	0	0	0	7	1	1
356	1	1	30.1429	1230	7	8	0	0	0	1	26	0	0	0	7.96901	10.4631	8.31874	1	0	1	0	0	0	0	1	0	1	0	6	1	0
357	1	0	29.1429	1350	7	9	0	0	0	1	35	1	0	0	8.0956	9.46	7.31322	0	1	1	0	0	0	0	0	0	0	0	0	1	0
358	1	0	27.4286	1050	9	10	0	0	0	0	33	0	0	0	9.19218	9.32367	8.25583	0	0	1	0	1	1	0	0	0	1	0	5	1	1
359	1	1	28.4286	1050	6	7	0	1	0	0	29	1	0	0	7.41457	10.4631	10.4631	0	1	1	0	0	1	1	1	0	0	1	6	2	1
360	0	0	28	1150	5	8	0	0	0	0	28	0	0	0	7.62071	10.4631	9.89848	1	1	1	0	0	0	1	1	0	0	0	7	2	1
361	0	1	30.2857	1200	9	10	0	0	0	0	35	0	0	0	7.97591	10.4631	8.94637	0	0	1	0	1	1	1	1	0	1	0	7	1	1
362	0	1	29.5714	1250	6	8	0	0	0	1	24	0	0	0	8.26873	9.95228	10.0389	1	1	1	0	0	1	0	0	0	0	0	0	1	1
